# Supplementary material for: Circular RNA circTmem241 drives group III innate lymphoid cell differentiation via initiation of Elk3 transcription
Source: Nat Commun. 2022 Aug 11;13:4711. doi: 10.1038/s41467-022-32322-z (PMC9372085; doi:10.1038/s41467-022-32322-z)
Supplement: Supplementary file 4 — Source Data [file 41467_2022_32322_MOESM4_ESM.xlsx]

## Sheet: Fig. 1
Fig. 1a	shCtrl	10.21	9.8	9.5	9.17	7.99			Fig. 1g		circTmem241+/+					circTmem241-/-
	shcircPvrl3	8.9	8.6	9.1	7.41	7.12				ILC1	4.66	3.49	5.11	4.93	4.88	4.48	5.97	4.9	4.4	4.7
	shcircSrrm1	9.2	9.1	9.6	8.05	7.93				ILC2	11.01	9.53	8.5	8.8	8.7	9.37	8.76	7.8	8.5	9.1
	shcircStk35	7.1	7.22	7.9	8.54	8.41				ILC2	16.33	17.58	17.3	17.2	15.5	6.87	5.75	6.1	5.9	4.2
	shcircTmem241	2.31	4.47	3.22	3.09	2.85
	shcircSupt3	8.69	9.12	9.54	8.83	8.24			Fig. 1i	circTmem241+/+	16.1	18.9	19.1	18.1	20.3
	shcircAkap6	10.01	9.33	9.36	8.31	8.26				circTmem241-/-	10.2	10.9	9.2	8.9	12.1
	shcircAmotl1	6.25	7.32	5.89	6.42	6.75
	shcircBcat1	8.87	8.83	9.52	7.11	7.23			Fig. 1j		circTmem241+/+			circTmem241-/-
	shcircClec16a	9.01	9.74	8.87	8.32	7.41				Veh	50.2	80.4	90.2	60.2	50.33	50.8
	shcircPpapdc1a	9.83	9.34	9.32	8.01	8.09				IL-23	500.2	480.1	450.1	260.2	180.4	250.1
Fig. 1b									Fig. 1k	circTmem241+/+	2.54546	5.08955	3.26316	3.85487	5.32
										circTmem241-/-	8.59843	7.18223	7.65217	7.49425	6.3245
									Fig. 1l	Days	circTmem241+/+					circTmem241-/-
										0	100	100	100	100	100	100	100	100	100	100
										2	101	102.1	104.4	95.2	98.1	98.5	100.6	102.3	97	96.6
										4	99	95.1	97.2	92	93.1	97.9	96.3	95.4	91.9	92.1
										6	98.9	95.6	93.6	90.9	91.9	96.8	94.3	90.8	89.8	88.3
										8	97.4	96.4	96.1	93.1	90.4	93.1	87.6	90.1	86.1	85.6
										10	95.3	92.3	90.3	90.3	86.3	92.1	82.8	81.1	83.1	87.8
										12	96.8	90.8	92.8	85.8	82.8	89.4	80.3	83.4	79.3	87.3
										14	95.9	93.9	92.9	88.4	85.4	82.4	76.9	80.4	74.4	78.9
										16	98.8	96.8	93.8	90.8	89.8	86.7	78.4	82.7	80.7	75.4
										18	99.3	96.3	95.3	92.3	90.3	82.1	85.8	72.1	88.1	83.8
Fig. 1c	HSC	1.14571	0.9323	0.92199						20	101.1	97.1	95.1	92.6	89.6	89.4	80.3	84.4	90.4	81.3
	MPP	0.6749	0.6787	0.6651
	CLP	0.7922	0.8191	0.7476					Fig. 1n	circTmem241+/+	4	5	3	3	4
	CHILP	7.81282	7.38274	6.98196						circTmem241-/-	7	8	8	9	9
	ILCP	6.92828	6.52212	6.24391
	ILC1	0.984385	0.957086	1.02804
	ILC2	0.539286	0.490726	0.495315
	ILC3	8.17553	8.39411	7.24457
	T	0.27012	0.27105	0.26777
	B	0.25931	0.25462	0.24423
	NK	0.74093	0.74228	0.67019
Fig. 1d	circTmem241+/+	2.66	2.67	1.78	2.4	1.68
	circTmem241-/-	2.21	1.97	2.85	2.54	2.55
Fig. 1e	circTmem241+/+	4.4	6.18	5.23	4.53	5.32
	circTmem241-/-	4.91	6.44	4.49	6.28	5.38
Fig. 1f	circTmem241+/+	9.47	10.1	11.2	9.34	9.02
	circTmem241-/-	1.91	1.45	2.9	4.68	3.43

## Sheet: Fig. 2
Fig. 2a		circTmem241+/+					circTmem241-/-
	CLPs	32.9	38.1	28.3	31.2	33.9	31.4	33	25.8	32.7	28.4
	α4β7+CLPs	10.7	12.2	11.3	8.7	9.1	7.09	11.2	12.5	8.7	8.9
Fig. 2b	circTmem241+/+	3.44	5.22	4.71	4.52	4.33
	circTmem241-/-	3.66	4.94	4.44	5.28	3.12
Fig. 2c	circTmem241+/+	2.2	2.1	1.4	1.8	1.9
	circTmem241-/-	2.4	2.6	1.9	1.3	1.4
Fig. 2d		circTmem241+/+					circTmem241-/-
	CLPs	16.1	14.3	12.4	14.8	13.7	14.7	16.5	14.2	13.9	12.3
	α4β7+CLPs	6.2	4.7	4.12	4.93	4.62	4.9	5.5	4.73	4.63	4.11
	CHILPs	2.1	1.89	1.8	1.6	1.3	1.4	1.1	1.5	1.7	2.4
	ILCPs	3.22	2.4	2.35	2.64	2.73	2.1	2.82	2.61	2.45	1.9
Fig. 2e	circTmem241+/+	2	2.4	2.3	1.8	1.3
	circTmem241-/-	1.7	2.1	1.6	1.2	1.4
Fig. 2f	circTmem241+/+	3.9	4.7	4.6	3.1	3
	circTmem241-/-	4	4.5	4.1	4.2	3.3
Fig. 2g	circTmem241+/+	5.38	6.45	6.3	4.6	4.7
	circTmem241-/-	2.08	2.52	3.1	3.2	1.6
Fig. 2h		circTmem241+/+					circTmem241-/-
	ILC1Ps	2.86	2.01	2.45	2.58	2.47	2.8	2.7	2.1	1.5	2.6
	ILC2Ps	6.9	5.78	5.74	6.2	5.9	7.1	6.21	6.63	6.31	6.25
	ILC3Ps	5.39	5.18	5.29	4.2	4.5	2.2	2.1	1.6	1.8	1.5
Fig. 2i		circTmem241+/+					circTmem241-/-					circTmem241-/- + oecircTmem241
	ILCP	2.3	2.8	1.4	1.2	2.5	2.54	2.63	1.87	1.09	1.98	2.53	1.42	1.91	1.25	2.07
	ILC3P	2.7	2.2	1.8	1.5	1.9	1.14	0.42	0.65	1.43	0.98	2.11	2.59	1.52	1.48	1.86
	ILC3	4.89	4.81	5.91	5.12	5.87	1.32	2.21	1.08	1.53	2.87	4.33	4.17	4.52	3.76	3.21
Fig. 2j		circTmem241+/+					circTmem241-/-					circTmem241-/- + oecircTmem241
	ILC3P	2.58	2.64	2.32	1.41	1.79	0.83	0.54	0.51	1.33	1.55	2.62	2.39	2.02	1.62	1.54
	ILC3	5.43	5.2	6.27	4.73	4.29	2.43	2.19	1.33	1.97	1.02	5.58	5.18	4.77	3.32	3.89

## Sheet: Fig. 3
Fig. 3b	circTmem241+/+	4.4	4.8	5.3	4	3.9
	circTmem241-/-	1.1	0.8	1.5	1.4	0.7
Fig. 3c		circTmem241+/+					circTmem241-/-
	CD45.1+ILC3	50.4	49.2	54.1	45.8	50.2	72.5	67.6	80.3	75.7	70.2
	CD45.2+ILC3	48.3	44.1	40.9	50.4	44.9	21.3	30.8	18.2	23.1	24.9
Fig. 3e	circTmem241+/+	5	6	4	3	5
	circTmem241-/-	9	8	7	7	8
Fig. 3f	Days	1	2	3	4	5	5	6	7	8	9	10	10	11	12	12	13	14	15	16	16	17	18	19	20
	circTmem241+/+	100	100	100	100	100	100	100	100	100	100	100	100	100	100	100	100	100	100	100	100	100	100	100	100
	circTmem241-/-	100	100	100	100	100	100	100	100	100	100	100	80	80	80	70	70	70	70	70	50	50	50	50	50

## Sheet: Fig. 4
Fig. 4b	Gene	circTmem241+/+			circTmem241-/-						Fig. 4h
	Ikzf1	0.958028	1.09468	0.947289	0.383849	0.447667	0.370316
	Ikzf3	0.98625	1.10774	0.906007	0.333897	0.327615	0.392108
	Elk3	0.934507	0.994507	1.07099	0.142925	0.105287	0.0567
	Ets1	0.973552	0.913552	1.1129	0.297555	0.251297	0.374858
	Tcf21	0.955987	1.07204	0.971968	0.276206	0.218	0.347174
	Sox18	0.9624	1.1144	0.923202	0.367763	0.3777	0.319179
	Epas1	0.945327	1.13006	0.924609	0.235867	0.398376	0.256634
	Foxf2	0.988966	1.07362	0.937415	0.348158	0.232345	0.295678
	Prdm1	0.966597	0.931459	1.10194	0.402206	0.270841	0.437943
	Tcf4	1.03692	1.01032	0.952764	0.333083	0.380592	0.335862
Fig. 4c	shCtrl	8.6	9.1	9.2
	shIkzf1	6.5	6.3	5.2
	shIkzf3	4.5	4.7	5.9							Fig. 4i
	shElk3	3.2	2.5	1.8
	shEts1	8.1	9.3	9.9
	shTcf21	7.3	6.3	5.2
	shSox18	8.1	7.2	7.4
	shEpas1	6.2	5.9	7.4
	shFoxf2	8	6.9	5.8
	shPrdm1	8.9	9.5	7.2
	shTcf4	8.2	6.9	7.7
Fig. 4d
											Fig. 4j		circTmem241+/+			circTmem241-/-
												0U	1	1	1	1	1	1
												2U	0.23	0.31	0.2	0.55	0.63	0.51
											Fig. 4k	circTmem241+/+	1.11809	1.18492	0.771137	0.925851
												circTmem241-/-	0.226985	0.336624	0.422897	0.177612
											Fig. 4l	circTmem241+/+	6.492	4.848	6.312	4.35	5.928
												circTmem241-/-	1.134	0.516	1.914	1.344	1.308
												circTmem241-/-+WT	3.906	4.422	4.854	4.752	4.992
Fig. 4e		Ctrl				circTmem241 probe						circTmem241-/-+mut	1.194	0.936	1.314	2.184	1.788
	-2000~-1800	1.22698	1.33668	0.522897	0.913436	2.26096	2.93402	1.54489	1.77583
	-1800~-1600	1.00856	1.05376	0.93868	0.999006	1.34011	1.00848	1.06436	1.46101
	-1600~-1400	1.41456	1.41456	0.706933	0.463947	0.862641	1.8845	1.76665	1.21636
	-1400~-1200	2.21791	0.992894	0.454102	0.335095	0.735743	1.74984	1.60703	1.98154
	-1200~-1000	1.04444	1.29429	0.60028	1.06099	1.35685	1.66544	1.41251	1.28106
	-1000~-800	0.94331	1.1994	0.848817	1.00847	2.85263	1.96316	2.41247	2.00687
	-800~-600	1.02957	1.27394	1.00285	0.69364	3.06227	1.70675	2.02866	1.28038
	-600~-400	1.27661	1.09232	0.391198	1.23987	2.07361	1.13319	0.670231	1.45585
	-400~ -200	0.970879	0.741357	1.09153	1.19624	4.16003	4.24072	3.67195	3.89425
	-200~ 0	1.07799	1.12216	0.818784	0.981068	14.2082	13.7254	18.4288	17.6011
Fig. 4f
Fig. 4g		Vector				oecircTmem241
	Ctrl	1.10882	1.19791	0.848918	0.844353	1.30882	1.09791	0.748918	0.8945
	FL	8.78074	8.67103	7.68075	7.47681	24.8977	22.898	18.1925	17.7757
	Δ -200~0	0.49645	1.40909	1.40909	1.57429	1.44971	1.5977	1.29289	1.18024

## Sheet: Fig. 5
Fig. 5b							Fig. 5g
							Fig. 5h
Fig. 5c
Fig.5d	IgG	0.95	0.83	1.22			Fig. 5i	Vector	0.81	1.25	0.94
	Anti-Nono	10.87	12.43	12.09				oeNono	7.67	8.18	7.78
Fig.5e							Fig. 5j	Nono+/+	1.18	0.96	0.86
								Nono-/-	0.24	0.37	0.23

## Sheet: Fig. 6
Fig. 6b					Fig. 6f
Fig. 6c
Fig. 6d
Fig. 6g		IgG			Anti-Ash1l
	-2000~-1800	1.04485	1.12818	0.826966	0.351907	0.556651	1.55608
	-1800~-1600	1.31836	0.844122	0.837523	0.818925	1.51666	0.755414
	-1600~-1400	1.18882	1.10357	0.70761	1.04095	0.798339	1.17501
	-1400~-1200	1.30971	0.565893	1.12439	1.12565	0.780796	1.20932
	-1200~-1000	1.02581	0.944819	1.02937	0.802952	0.609272	1.03061
	-1000~-800	1.01718	1.12628	0.856542	1.35613	2.2426	2.2346
	-800~-600	1.2583	1.06134	0.680358	1.18576	0.470261	1.11591
	-600~-400	1.19399	1.08476	0.721252	2.37261	2.4432	1.57361
	-400~ -200	0.79006	1.19967	1.01027	3.00317	2.3462	1.84745
	-200~ 0	1.05803	0.94831	0.993656	8.08967	9.37033	8.40269
Fig. 6h		circTmem241+/+			circTmem241-/-
	-2000~-1800	0.955129	1.10473	0.940137	0.952934	0.882873	0.998332
	-1800~-1600	1.08678	1.01142	0.901804	1.05278	1.00802	0.921553
	-1600~-1400	0.994385	1.07122	0.934391	0.81467	0.955832	0.833528
	-1400~-1200	0.907849	0.994714	1.09744	0.913327	0.925061	0.798553
	-1200~-1000	0.947453	1.10394	0.948602	0.89138	0.96384	0.9135
	-1000~-800	0.973426	0.963077	1.0635	0.842485	0.893264	0.906401
	-800~-600	1.07167	0.922233	1.0061	0.859962	0.934988	0.951494
	-600~-400	1.05098	0.969175	0.979841	0.892854	0.843188	0.887105
	-400~ -200	0.927555	1.00531	1.06714	0.859197	0.867479	0.77843
	-200~ 0	1.0266	1.08586	0.887536	0.216978	0.141582	0.260989
Fig. 6i		circTmem241+/+			circTmem241-/-
	-2000~-1800	0.956945	0.954938	1.08812	0.9643	0.851393	0.872206
	-1800~-1600	1.12185	0.932497	0.945657	0.92834	0.996053	0.872028
	-1600~-1400	0.928802	0.989762	1.08144	0.901387	0.919979	0.881249
	-1400~-1200	0.956151	1.02908	1.01477	0.869127	0.900582	0.948167
	-1200~-1000	0.962661	1.0782	0.959135	1.12528	1.05442	1.15003
	-1000~-800	1.06765	1.00781	0.924539	0.822045	0.89365	0.893569
	-800~-600	0.928856	1.0806	0.990542	0.823568	0.89686	0.906356
	-600~-400	1.02956	0.913804	1.05663	0.813361	0.815099	0.755318
	-400~ -200	1.04905	0.899652	1.05129	0.7333	0.804202	0.782506
	-200~ 0	0.89976	1.10899	0.991247	0.210789	0.15092	0.298564
Fig. 6j	WT	0.98	1.11	0.91
	Nono-/-	0.66	0.67	0.55
	Nono-/-circTmem241-/-	0.23	0.21	0.33
	Ash1l-/-	0.25	0.18	0.28
Fig. 6k	WT	1.05	1.07	0.88
	Nono-/-	0.46	0.47	0.511
	Nono-/-circTmem241-/-	0.163	0.282	0.135
	Ash1l-/-	0.182	0.179	0.254
Fig. 6l	WT	0.98	1.08	0.94
	Nono-/-	0.4246	0.3533	0.3411
	Nono-/-circTmem241-/-	0.1905	0.2142	0.162
	Ash1l-/-	0.1105	0.0542	0.1215
Fig. 6m

## Sheet: Fig. 7
Fig. 7a		Elk3+/+					Elk3-/-
	ILC3P	2.87	2.2	2.43	1.82	1.91	1.08	0.73	0.71	1.38	1.15
	ILC3	6.77	6.12	6.19	7.02	4.56	2.15	2.37	1.84	1.04	1.1
Fig. 7b
	Elk3+/+	5.892	4.248	6.582	4.77	5.886
	Elk3-/-	1.014	0.336	1.494	1.944	1.188
	Elk3-/-+oeElk3	3.606	4.242	5.034	4.512	3.792
Fig. 7c	WT	5.472	4.368	6.582	7.17	5.286
	Nono-/-	1.974	1.716	2.094	2.544	2.388
	Nono-/-+oeNono	4.92	3.882	3.918	4.992	4.59
	Nono-/-+oeElk3	5.574	4.716	5.07	6.192	5.268
	Ash1l-/-	2.334	1.596	1.494	1.944	2.328
	Ash1l-/-+oeAsh1l	5.418	5.274	4.932	5.622	4.014
	Ash1l-/-+oeElk3	5.934	5.796	6.294	6.144	4.728
Fig. 7d	WT	5.77	7.07	6.78	6.37	6.49
	circTmem241-/-	1.42	1.78	0.79	1.84	2.02
	circTmem241-/-+oeElk3	3.72	3.51	4.99	3.47	4.64
	DKO	0.97	0.71	0.99	0.44	0.79
	DKO+oecircTmem241	1.33	1.03	1.18	0.94	1.53
	DKO+oeElk3	3.98	4.53	4.84	4.44	3.25
	DKO+oecircTmem241&Elk3	6.47	5.48	5.46	6.05	5.34
Fig. 7e	Elk3+/+	3.9	3.81	3.68	3.59	4.33
	Elk3-/-	3.6	4.19	4.25	3.89	3.41
Fig. 7f	Elk3+/+	4.9	4.21	4.32	5.42	5.54
	Elk3-/-	4.7	4.59	4.1	5.38	5.21
Fig. 7g	Elk3+/+	10.92	9.11	9.82	8.43	9.16
	Elk3-/-	3.8	2.15	2.07	1.81	1.44
Fig. 7h		Elk3+/+					Elk3-/-
	ILC1	5.87	3.94	3.1	4.731	4.328	5.478	4.897	3.99	5.84	4.27
	ILC2	13.21	10.53	12.5	10.8	10.7	12.37	10.74	10.84	9.5	11.21
	ILC3	21.33	22.78	19.13	20.22	19.52	4.47	6.25	4.01	3.26	4.23
Fig. 7i	Elk3+/+	29.8	24.7	32.2	24.65	24.14
	Elk3-/-	13.5	16.2	13.25	13.39	11.4
Fig. 7j		Elk3+/+					Elk3-/-					circTmem241-/-Elk3-/-
	ILC3P	4.71	6.32	4.83	5.06	3.91	3.18	1.71	2.59	2.68	2.77	1.08	1.73	0.71	1.38	1.15
	ILC3	19.77	21.12	17.19	20.02	18.56	8.38	8.19	7.25	7.29	5.31	2.15	2.37	1.84	1.44	1.1
Fig. 7k	Elk3+/+	5.2	4.1	6.1	5.3	3.1
	Elk3-/-	7.32	9.23	9.38	8.16	8.77
	circTmem241-/-Elk3-/-	11.3	10.15	9.98	9.86	9.27
Fig. 7m	Days	1	2	3	4	5	6	7	8	9	9	10	11	11	12	12	12	13	13	14	15	15	16	16	17	18	19	19	20
	Elk3+/+	100	100	100	100	100	100	100	100	100	100	100	100	100	100	100	100	100	100	100	100	100	100	100	100	100	100	100	100
	Elk3-/-	100	100	100	100	100	100	100	100	100	100	100	100	90	90	70	70	70	60	60	60	60	60	50	50	50	50	50	50
	circTmem241-/-Elk3-/-	100	100	100	100	100	100	100	100	100	80	80	80	80	80	60	60	60	60	60	60	40	40	30	30	30	30	30	30

## Sheet: Fig. S1
Fig. S1b
Fig. S1d	Gene	Ctrl			RNase R
	Pvrl3	0.904111	1.03618	1.05971	1.07966	0.921055	0.937046
	Srrm1	1.03183	1.02578	0.94239	0.878531	0.801849	0.928425
	Stk35	1.11321	0.947912	0.938881	0.836177	0.887905	1.04128
	Tmem241	1.08545	0.928458	0.986095	0.803353	0.909169	0.812146
	Supt3	0.921028	0.977589	1.10138	0.942729	0.8597	0.874251
	Akap6	0.916283	1.01774	1.06597	0.844163	0.773701	0.960761
	Amotl1	0.993301	0.884871	1.12183	0.850224	0.928893	0.791032
	Bcat1	0.907445	1.03308	1.05947	0.909791	0.89237	1.04284
	Clec16a	1.06816	0.953693	0.978142	0.889758	0.801224	0.712452
	Ppapdc1a	1.01837	0.965168	1.01647	0.855858	0.890288	0.847129
	Gapdh	1.04524	0.925715	1.02905	0.167921	0.104792	0.277406
Fig. S1e	Gene	shCtrl			shcircRNA
	circPvrl3	0.939056	1.06571	0.995234	0.223849	0.107667	0.170316
	circSrrm1	0.925223	0.986716	1.08806	0.133897	0.127615	0.162108
	circStk35	1.00966	0.969661	1.02068	0.142925	0.105287	0.0567
	circTmem241	0.961242	0.961242	1.07752	0.197555	0.211297	0.204858
	circSupt3	0.907487	1.09354	0.998968	0.176206	0.208	0.147174
	circAkap6	0.932779	1.05578	1.01144	0.267763	0.2777	0.339179
	circAmotl1	0.88898	0.983717	1.1273	0.135867	0.198376	0.156634
	circBcat1	0.949606	1.06426	0.986135	0.248158	0.232345	0.205678
	circClec16a	1.02888	0.883744	1.08737	0.102206	0.090841	0.137943
	circPpapdc1a	1.02331	1.04894	0.927747	0.133083	0.200592	0.237862
Fig. S1f	Gene	shCtrl			shcircRNA
	Pvrl3	1.04567	0.968667	0.985667	0.95	1.02	0.93
	Srrm1	0.954833	1.03158	1.01358	0.978531	1.00185	0.928425
	Stk35	0.943981	1.09454	0.961474	0.936177	0.887905	0.941284
	Tmem241	0.973917	0.953917	1.07217	0.923353	0.909169	1.01215
	Supt3	0.945065	0.99857	1.05637	0.912729	0.897	0.944251
	Akap6	0.936113	1.02911	1.03478	0.944163	0.873701	0.960761
	Amotl1	0.940963	0.997693	1.06134	0.950224	0.868933	0.891032
	Bcat1	1.01961	1.03426	0.946135	1.00979	0.99237	0.928391
	Clec16a	0.987245	0.962107	1.05065	0.889758	0.901224	0.912452
	Ppapdc1a	1.0201	1.05548	0.92442	0.955858	0.890288	0.847129

## Sheet: Fig. S2
Fig. S2e	Cell	CHILP						ILCP						ILC3
	Fraction	Cytoplasm			Nucleus			Cytoplasm			Nucleus			Cytoplasm			Nucleus
	circTmem241	15.61	9.78	18.76	84.39	90.22	81.24	25.63	7.86	13.34	74.37	92.14	86.66	0.029452	0.034246	0.037338	0.970548	0.965754	0.962662
	U1	7.00491	17.4476	27.82	92.9951	82.5524	72.18	9.28	10.42	9.73	90.72	89.58	90.27	0.221773	0.191262	0.211122	0.778227	0.808738	0.788878
	Gapdh	81.23	88.44	87.99	18.77	11.56	12.01	81.78	80.49	79.19	18.22	19.51	20.81	0.799442	0.755829	0.676262	0.200558	0.244171	0.323738

## Sheet: Fig. S3
Fig. S3a
Fig. S3c
Fig. S3d	Gene	circTmem241+/+			circTmem241-/-
	Tmem241	0.95	1.06	0.99	0.8	0.87	0.93
	circTmem241	1.14	0.91	0.95	0.24	0.14	0.08
Fig. S3e
Fig. S3f		circTmem241+/+					circTmem241-/-
	CCR6-NKp46-	8.11	7.03	9.35	8.56	8.43	3.05	4.17	3.21	3.36	2.47
	CCR6+NKp46-	5.48	5.39	5.12	4.36	3.19	1.45	2.53	0.97	1.22	2.82
	CCR6-NKp46+	4.29	4.18	3.25	3.29	2.89	2.12	0.91	1.15	1.64	2.37
Fig. S3g		circTmem241+/+					circTmem241-/-
	Number of Peyer's patches	9	8	7	9	8	3	4	2	4	5
	Number of isolated lymphoid follicles	15	18	17	20	17	8	7	10	8	6
	Number of cryptopatches	7	5	6	7	8	3	4	3	5	2

[truncated: 3 more sheets: Fig. S4, Fig. S5, Fig. S6]
